# Supplementary material for: The BASP1 transcriptional corepressor modifies chromatin through lipid-dependent and lipid-independent mechanisms
Source: iScience. 2022 Jul 20;25(8):104796. doi: 10.1016/j.isci.2022.104796 (PMC9379585; doi:10.1016/j.isci.2022.104796)
Supplement: Table S1. Quality control analysis of RNA-seq and ATAC-seq data, related to Figures 4 and 5 [file mmc2.xlsx]

## Sheet: Summary Tables
RNA-seq Data Summary
Sample name	VK1_RNA_hg38	VK2_RNA_hg38	VK3_RNA_hg38	BK1_RNA_hg38	BK2_RNA_hg38	BK3_RNA_hg38	GK1_RNA_hg38	GK2_RNA_hg38	GK3_RNA_hg38
Number_of_input_reads	50143198	43916887	39356687	41029179	48783832	43450618	49337779	47245856	39889540
Uniquely_mapped_reads_number	41284517	37581919	33476194	35085118	42256860	37378111	42649474	39109814	34061262
Uniquely_mapped_reads_%	0.8233	0.8558	0.8506	0.8551	0.8662	0.8602	0.8644	0.8278	0.8539
	VK_vs_BK	VK_vs_GK
Total Genes	28395	28395
Genes with zero counts	6292	6172
Genes with low counts	4221	4246
Total genes used for testing	17882	17977
Up-regulated genes: logFC(GK/BK)>0	5707	5266
Down-regulated genes: LogFC(GK/BK)<0	5768	5354
Total differential genes (adjP<0.1)	11475	10620
ATAC-seq Data Summary
Sample name	VK1_ATAC_hg38	VK2_ATAC_hg38	VK3_ATAC_hg38	BK1_ATAC_hg38	BK2_ATAC_hg38	BK3_ATAC_hg38	GK1_ATAC_hg38	GK2_ATAC_hg38	GK3_ATAC_hg38
Number_of_input_reads	61178304	82463142	60848330	64620212	64652474	82195412	77249338	88937154	81207244
Uniquely_mapped_reads_number	51056640	67298228	49852034	53286754	52894048	67258656	61742331	70518334	65107628
Uniquely_mapped_reads_%	0.834555	0.816101	0.819284	0.824614	0.818129	0.818277	0.79926	0.792901	0.801747
Final number of tags (-chrM)	17033465	21144994	16054441	16380185	18130206	23571918	15880795	19204047	18554335
Normalized tags	15880795	15880795	15880795	15880795	15880795	15880795	15880795	15880795	15880795
ATAC tags used for peak calling	15880795	15880795	15880795	15880795	15880795	15880795	15880795	15880795	15880795
Final MACS peaks	53990	55697	55531	49042	47236	47673	51344	48548	50109
Filtered peaks	53862	55570	55393	48905	47111	47550	51199	48408	49969

## Sheet: ATAC_SeqStats
ATAC-seq Data Summary
File name	VK1_ATAC_hg38	VK2_ATAC_hg38	VK3_ATAC_hg38	BK1_ATAC_hg38	BK2_ATAC_hg38	BK3_ATAC_hg38	GK1_ATAC_hg38	GK2_ATAC_hg38	GK3_ATAC_hg38
Total number of reads (r1+r2)	61178304	82463142	60848330	64620212	64652474	82195412	77249338	88937154	81207244
Total number of paired alignments (hg38)	59721780	79440374	58680718	62670420	62185208	79124530	73763630	84151428	77375234
Unique paired alignments (-F 2048, -f 2, -q 1)	51056640	67298228	49852034	53286754	52894048	67258656	61742331	70518334	65107628
Unique paired alignments without duplicates	19054947	23370647	18049649	18477694	20333673	25847488	17794596	21377996	20574612
Final number of tags (-chrM, >chromsize)	17033465	21144994	16054441	16380185	18130206	23571918	15880795	19204047	18554335
Normalized tags	15880795	15880795	15880795	15880795	15880795	15880795	15880795	15880795	15880795
ATAC tags used for peak calling	15880795	15880795	15880795	15880795	15880795	15880795	15880795	15880795	15880795
Final MACS peaks	53990	55697	55531	49042	47236	47673	51344	48548	50109
ENCODE blacklisted	128	127	138	137	125	123	145	140	140
Filtered peaks	53862	55570	55393	48905	47111	47550	51199	48408	49969
MACS 2.1.0
# effective genome size = 2.70e+09
# band width = 200
# model fold = [5, 50]
# pvalue cutoff = 1.00e-07
# Broad region calling is off

## Sheet: ATAC_Peak_Cor
	Intervals Present in Merged Regions													Merged Regions containing Intervals of Any Two Samples
	Sample	VK1	VK2	VK3	BK1	BK2	BK3	GK1	GK2	GK3				Sample	VK1	VK2	VK3	BK1	BK2	BK3	GK1	GK2	GK3
	VK1	53862	45771	45571	40450	39502	39643	39158	37940	38280				VK1	52923	44843	44641	39536	38584	38727	38251	37047	37382
	VK2	45740	55570	46537	41134	40321	40470	39980	38762	39086				VK2	44843	54660	45645	40249	39437	39577	39100	37890	38219
	VK3	45593	46606	55393	40735	39867	40062	39869	38654	39067				VK3	44641	45645	54428	39804	38941	39131	38939	37731	38148
	BK1	40276	41002	40558	48905	41251	41322	37162	36242	36518				BK1	39536	40249	39804	48137	40493	40559	36415	35496	35775
	BK2	39171	40031	39536	41101	47111	40629	36317	35576	35700				BK2	38584	39437	38941	40493	46493	40022	35731	34991	35117
	BK3	39372	40231	39781	41222	40687	47550	36571	35775	35965				BK3	38727	39577	39131	40559	40022	46881	35928	35136	35323
	GK1	39218	40078	39927	37373	36701	36901	51199	42557	43336				GK1	38251	39100	38939	36415	35731	35928	50190	41562	42338
	GK2	37805	38657	38494	36266	35762	35902	42352	48408	41941				GK2	37047	37890	37731	35496	34991	35136	41562	47613	41154
	GK3	38204	39049	38983	36595	35941	36149	43187	42008	49969				GK3	37382	38219	38148	35775	35117	35323	42338	41154	49110
	YK1	42046	42731	42498	39014	38308	38465	37277	36356	36566				YK1	41267	41947	41718	38238	37529	37686	36514	35597	35806
	YK2	40996	41845	41792	38534	37916	38081	37191	36415	36579				YK2	40253	41094	41043	37788	37178	37339	36448	35682	35848
	YK3	41428	42458	42302	38966	38370	38544	37733	36942	37187				YK3	40784	41807	41651	38325	37725	37900	37096	36310	36554
	Proportion of Intervals Present in Merged Regions													Proportion of Merged Regions containing Intervals of Any Two Samples
	Sample	VK1	VK2	VK3	BK1	BK2	BK3	GK1	GK2	GK3				Sample	VK1	VK2	VK3	BK1	BK2	BK3	GK1	GK2	GK3
	VK1	1	0.849783	0.84607	0.750993	0.733393	0.736011	0.727006	0.704393	0.710705				VK1	1	0.847325	0.843508	0.747048	0.729059	0.731761	0.722767	0.700017	0.706347
	VK2	0.823106	1	0.837448	0.74022	0.725589	0.728271	0.719453	0.697535	0.703365				VK2	0.820399	1	0.835071	0.736352	0.721497	0.724058	0.715331	0.693194	0.699213
	VK3	0.823082	0.84137	1	0.735382	0.719712	0.723232	0.719748	0.697814	0.70527				VK3	0.820184	0.838631	1	0.731315	0.715459	0.71895	0.715422	0.693228	0.700889
	BK1	0.823556	0.838401	0.829322	1	0.843492	0.844944	0.759881	0.741069	0.746713				BK1	0.821322	0.836134	0.82689	1	0.841203	0.842574	0.756487	0.737395	0.743191
	BK2	0.831462	0.849717	0.83921	0.872429	1	0.86241	0.770882	0.755153	0.757785				BK2	0.829888	0.848235	0.837567	0.870948	1	0.860818	0.768524	0.752608	0.755318
	BK3	0.828013	0.846078	0.836614	0.866919	0.855668	1	0.769106	0.752366	0.756362				BK3	0.82607	0.844201	0.834688	0.865148	0.853693	1	0.766366	0.749472	0.753461
	GK1	0.765992	0.782789	0.779839	0.729956	0.71683	0.720737	1	0.831208	0.846423				GK1	0.762124	0.77904	0.775832	0.725543	0.711915	0.71584	1	0.828093	0.843554
	GK2	0.780966	0.798566	0.795199	0.749174	0.738762	0.741654	0.874897	1	0.866406				GK2	0.778086	0.795791	0.792452	0.745511	0.734904	0.73795	0.872913	1	0.864344
	GK3	0.764554	0.781465	0.780144	0.732354	0.719266	0.723429	0.864276	0.840681	1				GK3	0.761189	0.778233	0.776787	0.728467	0.715068	0.719263	0.862105	0.837996	1
	YK1	0.847309	0.861113	0.856417	0.786208	0.771981	0.775145	0.751204	0.732644	0.736876				YK1	0.845116	0.859042	0.854352	0.783084	0.768564	0.77178	0.747778	0.728999	0.733279
	YK2	0.853177	0.870846	0.869743	0.80194	0.789078	0.792512	0.77399	0.757841	0.761254				YK2	0.851177	0.86896	0.867882	0.799053	0.786154	0.789558	0.770717	0.75452	0.75803
	YK3	0.840205	0.861095	0.857931	0.790273	0.778186	0.781715	0.765267	0.749224	0.754193				YK3	0.838435	0.859466	0.856259	0.787883	0.775548	0.779146	0.762617	0.746459	0.751475
	Merged Regions containing Intervals of Any Two Samples
	Sample	VK1	VK2	VK3	BK1	BK2	BK3	GK1	GK2	GK3
	VK1	52923	44843	44641	39536	38584	38727	38251	37047	37382
	VK2	44843	54660	45645	40249	39437	39577	39100	37890	38219
	VK3	44641	45645	54428	39804	38941	39131	38939	37731	38148
	BK1	39536	40249	39804	48137	40493	40559	36415	35496	35775
	BK2	38584	39437	38941	40493	46493	40022	35731	34991	35117
	BK3	38727	39577	39131	40559	40022	46881	35928	35136	35323
	GK1	38251	39100	38939	36415	35731	35928	50190	41562	42338
	GK2	37047	37890	37731	35496	34991	35136	41562	47613	41154
	GK3	37382	38219	38148	35775	35117	35323	42338	41154	49110
	YK1	41267	41947	41718	38238	37529	37686	36514	35597	35806
	YK2	40253	41094	41043	37788	37178	37339	36448	35682	35848
	YK3	40784	41807	41651	38325	37725	37900	37096	36310	36554
	Proportion of Merged Regions containing Intervals of Any Two Samples
	Sample	VK1	VK2	VK3	BK1	BK2	BK3	GK1	GK2	GK3
	VK1	1	0.847325	0.843508	0.747048	0.729059	0.731761	0.722767	0.700017	0.706347
	VK2	0.820399	1	0.835071	0.736352	0.721497	0.724058	0.715331	0.693194	0.699213
	VK3	0.820184	0.838631	1	0.731315	0.715459	0.71895	0.715422	0.693228	0.700889
	BK1	0.821322	0.836134	0.82689	1	0.841203	0.842574	0.756487	0.737395	0.743191
	BK2	0.829888	0.848235	0.837567	0.870948	1	0.860818	0.768524	0.752608	0.755318
	BK3	0.82607	0.844201	0.834688	0.865148	0.853693	1	0.766366	0.749472	0.753461
	GK1	0.762124	0.77904	0.775832	0.725543	0.711915	0.71584	1	0.828093	0.843554
	GK2	0.778086	0.795791	0.792452	0.745511	0.734904	0.73795	0.872913	1	0.864344
	GK3	0.761189	0.778233	0.776787	0.728467	0.715068	0.719263	0.862105	0.837996	1
	YK1	0.845116	0.859042	0.854352	0.783084	0.768564	0.77178	0.747778	0.728999	0.733279
	YK2	0.851177	0.86896	0.867882	0.799053	0.786154	0.789558	0.770717	0.75452	0.75803
	YK3	0.838435	0.859466	0.856259	0.787883	0.775548	0.779146	0.762617	0.746459	0.751475
	Intervals per Chromosome
	Sample	VK1	VK2	VK3	BK1	BK2	BK3	GK1	GK2	GK3
	1	6149	6322	6350	5507	5313	5377	5561	5222	5427
	2	3971	4145	4068	3464	3306	3354	3590	3355	3444
	3	3186	3283	3234	2741	2622	2641	2992	2773	2888
	4	2107	2174	2170	1772	1670	1697	1850	1714	1780
	5	2712	2791	2819	2401	2287	2303	2463	2361	2445
	6	3552	3693	3668	3051	2988	3010	3248	3035	3106
	7	3032	3116	3156	2662	2580	2631	2891	2731	2820
	8	2193	2232	2235	1935	1831	1869	2007	1869	1967
	9	2038	2050	2090	1904	1832	1826	1991	1892	1907
	10	2423	2537	2490	2153	2089	2094	2182	2032	2124
	11	2783	2895	2876	2653	2597	2603	2752	2597	2679
	12	2648	2753	2729	2359	2269	2284	2431	2325	2421
	13	916	911	926	749	728	725	866	804	821
	14	1336	1398	1391	1311	1242	1278	1473	1425	1464
	15	1789	1872	1883	1629	1567	1572	1726	1662	1679
	16	1998	2078	2045	1985	1929	1965	2158	2100	2135
	17	2718	2769	2780	2580	2520	2478	2804	2700	2776
	18	894	918	913	794	743	760	782	728	747
	19	2757	2867	2820	2725	2677	2689	2845	2788	2827
	20	1421	1486	1463	1388	1325	1328	1454	1363	1410
	21	662	661	651	613	583	599	669	620	668
	22	1287	1303	1314	1232	1169	1195	1311	1263	1312
	X	1285	1311	1316	1292	1242	1270	1147	1044	1117
	Y	5	5	6	5	2	2	6	5	5

## Sheet: ATAC_RegionStats
Description	Merged Regions	VK1_ATAC_hg38	VK2_ATAC_hg38	VK3_ATAC_hg38	BK1_ATAC_hg38	BK2_ATAC_hg38	BK3_ATAC_hg38	GK1_ATAC_hg38	GK2_ATAC_hg38	GK3_ATAC_hg38
Total Number of Intervals in Build 38		53862	55570	55393	48905	47111	47550	51199	48408	49969
Number of Intervals Converted to Build 38	88880	53862	55570	55393	48905	47111	47550	51199	48408	49969
Number of Intervals within -10000/+10000 bp of NCBI Genes	72319	44844	46372	46055	41324	40079	40309	43175	41044	42181
Number of Intervals NOT within -10000/+10000 bp of NCBI Genes	16561	9018	9198	9338	7581	7032	7241	8024	7364	7788
Number of NCBI Genes with Intervals within -10000/+10000 bp	29819	26082	26347	26284	25752	25402	25452	26012	25748	25945
Number of Intervals within Promoter Region (-7500/+2500 bp of NCBI Gene Start)	27518	19613	20300	20180	19351	18978	19136	20291	19938	20202
Number of Intervals 500 bp of NCBI Tx Start	12662	10564	10837	10828	10750	10722	10752	11092	11258	11243
Number of NCBI Genes with UCSC CpGs and intervals in Promoters (-7500/2500 bp of start)	17701	15776	16000	15967	16004	16040	16011	16248	16380	16378
Number of NCBI Genes with intervals in Promoters (-7500/2500 bp of start)	26912	21877	22267	22222	21578	21314	21371	22061	21969	22085
Number of Intervals within 200 bp of UCSC CpG Islands	15901	12981	13398	13363	13618	13678	13630	14253	14450	14475
Avg Interval Length	428.827	386.507	390.442	388.114	409.364	420.023	415.229	398.132	412.01	406.249
Max Interval Length	2605	2090	2500	2469	2515	2465	2436	2211	2236	2198
Min Interval Length	200	201	201	201	201	201	201	201	201	201
Avg Probe Value		3.67363	3.71244	3.68986	3.97578	3.90849	3.86639	3.8428	3.85829	3.95089
Max Probe Value		7846	7356	8112	8385	7887	6811	8592	7974	7899
Total Probe Count		30260404	29944045	30127328	27960675	28442091	28751799	28928267	28812166	28136876

## Sheet: RNA-seq
STAR_2_4_2a_Aligner	VK1_RNA_hg38	VK2_RNA_hg38	VK3_RNA_hg38	BK1_RNA_hg38	BK2_RNA_hg38	BK3_RNA_hg38	GK1_RNA_hg38	GK2_RNA_hg38	GK3_RNA_hg38
Number_of_input_reads	50143198	43916887	39356687	41029179	48783832	43450618	49337779	47245856	39889540
Uniquely_mapped_reads_number	41284517	37581919	33476194	35085118	42256860	37378111	42649474	39109814	34061262
Uniquely_mapped_reads_%	0.8233	0.8558	0.8506	0.8551	0.8662	0.8602	0.8644	0.8278	0.8539
	VK_vs_BK	VK_vs_GK
Total Genes	28395	28395
Genes with zero counts	6292	6172
Genes with low counts	4221	4246
Total genes used for testing	17882	17977
Up-regulated genes: logFC(GK/BK)>0	5707	5266
Down-regulated genes: LogFC(GK/BK)<0	5768	5354
Total differential genes (adjP<0.1)	11475	10620
